# Supplementary material for: Serum Biomarkers in Connective Tissue Disease-Associated Pulmonary Arterial Hypertension
Source: Int J Mol Sci. 2023 Feb 20;24(4):4178. doi: 10.3390/ijms24044178 (PMC9967966; doi:10.3390/ijms24044178)
Supplement: Supplementary file 1 [file ijms-24-04178-s001.zip]

Archive with 1 entries (1 files):
- ijms-2165250-supplementary.pdf
